# Supplementary material for: Brain Markers of Resilience to Psychosis in High-Risk Individuals: A Systematic Review and Label-Based Meta-Analysis of Multimodal MRI Studies
Source: Brain Sci. 2025 Mar 17;15(3):314. doi: 10.3390/brainsci15030314 (PMC11939873; doi:10.3390/brainsci15030314)
Supplement: Supplementary file 1 [file brainsci-15-00314-s001.zip]

Archive with 2 entries (2 files):
- brainsci-3476902-Collinetal_BrainSciences_PRISMA2020_checklist.pdf
- brainsci-3476902-Collinetal_BrainSciences_SupplementaryMaterial.pdf
